# Supplementary material for: Targeted Analysis of circRNA Expression in Patient Samples by Lexo-circSeq
Source: Front Mol Biosci. 2022 Jun 8;9:875805. doi: 10.3389/fmolb.2022.875805 (PMC9214859; doi:10.3389/fmolb.2022.875805)
Supplement: Supplementary file 1 [file Table2.xlsx]

## Sheet: Tabelle1
Gene	exon	sequence Lexogen RT primer	nt	Tm1 (°C)	GC content	targeting sequence	nt	Tm2 (°C)	GC content
ARHGAP10	ENSE00003518063	GTTCAGACGTGTGCTCTTCCGATCTCAACATACTCAGAAGTCTCT	45	72.9	46.7	CAACATACTCAGAAGTCTCT	20	49.2	40
ARIH1	ENSE00003554469	GTTCAGACGTGTGCTCTTCCGATCTTCTTTATCCCAATTGAAGTG	45	71.8	44.4	TCTTTATCCCAATTGAAGTG	20	49.1	35
ASH1L	ENSE00001171548	GTTCAGACGTGTGCTCTTCCGATCTACAATTTGTGCTCTCTGATG	45	72.9	46.7	ACAATTTGTGCTCTCTGATG	20	51.4	40
CACNA1C	ENSE00000936250	GTTCAGACGTGTGCTCTTCCGATCTGCATTGGCATTCATGTTG	43	74.5	48.8	GCATTGGCATTCATGTTG	18	52.5	44.4
CNOT6L	ENSE00003541471	GTTCAGACGTGTGCTCTTCCGATCTGAGGATCTGGAGGATCATA	44	73.7	50	GAGGATCTGGAGGATCATA	19	51.9	47.4
CREBRF	ENSE00001084573	GTTCAGACGTGTGCTCTTCCGATCTTTCAGGTCTTCTACAGAATC	45	74.2	46.7	TTCAGGTCTTCTACAGAATC	20	52	40
DCUN1D4	ENSE00003651554	GTTCAGACGTGTGCTCTTCCGATCTATGAATATTTGCCAGTGTTG	45	71.9	44.4	ATGAATATTTGCCAGTGTTG	20	49.4	35
EHBP1	ENSE00003554491	GTTCAGACGTGTGCTCTTCCGATCTCTATTAGCTGACGAGCTC	43	74.6	51.2	CTATTAGCTGACGAGCTC	18	51.2	50
ELF2	ENSE00001517815	GTTCAGACGTGTGCTCTTCCGATCTTTTCACAACTTGGGAAGAGC	45	72.2	48.9	TTTCACAACTTGGGAAGAGC	20	50.2	45
ERBIN	ENSE00001147720	GTTCAGACGTGTGCTCTTCCGATCTTTGAATTTATCTCCCTGATG	45	72.1	44.4	TTGAATTTATCTCCCTGATG	20	49.7	35
ESRRG	ENSE00003521529	GTTCAGACGTGTGCTCTTCCGATCTAATGTGTCGATCTTTGTTTG	45	72.1	44.4	AATGTGTCGATCTTTGTTTG	20	49.2	35
EVI5	ENSE00003561157	GTTCAGACGTGTGCTCTTCCGATCTAGCTGTAGCACAAAATCTTC	45	71.7	46.7	AGCTGTAGCACAAAATCTTC	20	49.3	40
GBE1	ENSE00000773678	GTTCAGACGTGTGCTCTTCCGATCTTACGATACAAGATCTCTCCG	44	71.1	48.9	TACGATACAAGATCTCTCCG	20	49.3	45
GIGYF2	ENSE00003472423	GTTCAGACGTGTGCTCTTCCGATCTATGTAATACTCCCACCAC	43	73	48.8	ATGTAATACTCCCACCAC	18	51.5	44.4
HIPK3	ENSE00001479558	GTTCAGACGTGTGCTCTTCCGATCTtaaacatatggtgggtagac	45	72	46.7	taaacatatggtgggtagac	20	49.3	40
KLHL24	ENSE00001382038	GTTCAGACGTGTGCTCTTCCGATCTCAAAGCCCCAGTCAAAATATG	46	70.2	47.8	CAAAGCCCCAGTCAAAATATG	21	48.9	42.9
LCOR	ENSE00001097435	GTTCAGACGTGTGCTCTTCCGATCTGTTTAAGCAGAGCTTCTTG	44	74.1	47.7	GTTTAAGCAGAGCTTCTTG	19	51.8	42.1
LRCH1	ENSE00000836794	GTTCAGACGTGTGCTCTTCCGATCTGATTCCAAATTTCTCTGAGG	45	71.9	46.7	GATTCCAAATTTCTCTGAGG	20	49.7	40
LRP6_1	ENSE00000721689	GTTCAGACGTGTGCTCTTCCGATCTTCCTCAAATAACGTCAAGGC	45	70.9	48.9	TCCTCAAATAACGTCAAGGC	20	49.2	45
LRP6_2	ENSE00000822034	GTTCAGACGTGTGCTCTTCCGATCTGTCTGTTTGCATAAAGCAAC	45	71.7	46.7	GTCTGTTTGCATAAAGCAAC	20	49.1	40
MAN2A1	ENSE00000972069	GTTCAGACGTGTGCTCTTCCGATCTGCTAGCAAACGCTCCAAATG	45	70.7	51.1	GCTAGCAAACGCTCCAAATG	20	50.5	50
MAPKAP1	ENSE00003894419	GTTCAGACGTGTGCTCTTCCGATCTGGGCCAATTTCCTTAAAAGG	45	71.2	48.9	GGGCCAATTTCCTTAAAAGG	20	50.8	45
METTL9	ENSE00003551432	GTTCAGACGTGTGCTCTTCCGATCTAGTGATTCGCATAATTTCTC	45	72.1	44.4	AGTGATTCGCATAATTTCTC	20	49.4	35
MKLN1	ENSE00003636622	GTTCAGACGTGTGCTCTTCCGATCTCTTGAAGATTGGTCATTTGG	45	72.7	46.7	CTTGAAGATTGGTCATTTGG	20	49	40
MLIP	ENSE00003655482	GTTCAGACGTGTGCTCTTCCGATCTTAATGTGTTGTCCTTGGAG	44	74	47.7	TAATGTGTTGTCCTTGGAG	19	51.6	42.1
MTHFD2L	ENSE00003525555	GTTCAGACGTGTGCTCTTCCGATCTTTTCTTTCTGGATATGCTTG	45	74	44.4	TTTCTTTCTGGATATGCTTG	20	51.8	35
MYOCD	ENSE00002765655	GTTCAGACGTGTGCTCTTCCGATCTGTATTATGCCTTGGTTAG	43	74.1	46.5	GTATTATGCCTTGGTTAG	18	50.6	38.9
MYPN	ENSE00000993822	GTTCAGACGTGTGCTCTTCCGATCTTATCTGGGGAATTTTCAAGC	45	72.4	46.7	TATCTGGGGAATTTTCAAGC	20	49.9	40
NSD2	ENSE00003801156	GTTCAGACGTGTGCTCTTCCGATCTGCTTGATGCTAAATTCCATC	45	72.5	46.7	GCTTGATGCTAAATTCCATC	20	51.4	40
PAN3	ENSE00003486277	GTTCAGACGTGTGCTCTTCCGATCTATCTGTGAGACTTGTATCAG	45	73.5	46.7	ATCTGTGAGACTTGTATCAG	20	51.2	40
PHF21A	ENSE00001421291	GTTCAGACGTGTGCTCTTCCGATCTAATTTTGGGGAAACTGGCTC	45	71.5	48.9	AATTTTGGGGAAACTGGCTC	20	50.4	45
PMS1	ENSE00003800278	GTTCAGACGTGTGCTCTTCCGATCTAGGCAATTGTTTCATTTTCG	45	72.2	44.4	AGGCAATTGTTTCATTTTCG	20	50.2	35
PPM1B	ENSE00003536333	GTTCAGACGTGTGCTCTTCCGATCTCTTGGGAGCATTTGAAAAGC	45	71.7	48.9	CTTGGGAGCATTTGAAAAGC	20	48.7	45
PPP1R12B	ENSE00003647297	GTTCAGACGTGTGCTCTTCCGATCTTTCCGTAAAGACTCTGCTT	44	73.3	47.7	TTCCGTAAAGACTCTGCTT	19	51.7	42.1
PSD3	ENSE00003577343	GTTCAGACGTGTGCTCTTCCGATCTTTTCAGAATGAGCTTCTAGC	45	73.9	46.7	TTTCAGAATGAGCTTCTAGC	20	51.8	40
PTPRM	ENSE00003532602	GTTCAGACGTGTGCTCTTCCGATCTATTGAGTTCACCATCACA	43	73.6	46.5	ATTGAGTTCACCATCACA	18	50.6	38.9
PUM1	ENSE00003672677	GTTCAGACGTGTGCTCTTCCGATCTATCTTTGCTGGATTCATC	43	74.2	46.5	ATCTTTGCTGGATTCATC	18	50.8	38.9
QKI	ENSE00003658138	GTTCAGACGTGTGCTCTTCCGATCTAATGTGTCATTGTACATGTC	45	72.8	44.4	AATGTGTCATTGTACATGTC	20	49.8	35
RBM33	ENSE00001149669	GTTCAGACGTGTGCTCTTCCGATCTAGGCTTATCAAACTGGTCAA	45	71.9	46.7	AGGCTTATCAAACTGGTCAA	20	50.1	40
RRAS2	ENSE00003584293	GTTCAGACGTGTGCTCTTCCGATCTGAATCTTCAATGGTTGGATC	45	71.8	46.7	GAATCTTCAATGGTTGGATC	20	48.9	40
RSRC1	ENSE00003660240	GTTCAGACGTGTGCTCTTCCGATCTCTTCTTCAGTATCTGATGA	44	74.9	45.5	CTTCTTCAGTATCTGATGA	19	50.5	36.8
SLC35F5	ENSE00003657378	GTTCAGACGTGTGCTCTTCCGATCTCTATTCATAGTTGTATCTGT	45	74.8	42.2	CTATTCATAGTTGTATCTGT	20	50.5	30
SLC8A1_1	ENSE00001327652	GTTCAGACGTGTGCTCTTCCGATCTTACTCCTCATCATCAATTAC	45	72.6	44.4	TACTCCTCATCATCAATTAC	20	49.7	35
SLC8A1_2+3	ENSE00001561349+intronic extension	GTTCAGACGTGTGCTCTTCCGATCTGGGTGAAAGACTTAATCGCC	45	71.3	51.1	GGGTGAAAGACTTAATCGCC	20	50.9	50
UBE2D2	ENSE00003547850	GTTCAGACGTGTGCTCTTCCGATCTTATCATCTCCAACAGGAC	43	72.9	48.8	TATCATCTCCAACAGGAC	18	48.8	44.4
UBR3	ENSE00002209953	GTTCAGACGTGTGCTCTTCCGATCTGGGACACAGGGAATATTTGAAC	47	70.4	48.9	GGGACACAGGGAATATTTGAAC	22	50.1	45.5
UNC13B	ENSE00003485032	GTTCAGACGTGTGCTCTTCCGATCTTGGTGAACCCTGGAATTT	43	72.6	48.8	TGGTGAACCCTGGAATTT	18	50.2	44.4
UXS1	ENSE00003524105	GTTCAGACGTGTGCTCTTCCGATCTTCATATTAACGAAGTTGCCC	45	71.5	46.7	TCATATTAACGAAGTTGCCC	20	50	40
ZEB1	ENSE00003702066	GTTCAGACGTGTGCTCTTCCGATCTCCAATTGCCAGTTGAGAATT	45	73	46.7	CCAATTGCCAGTTGAGAATT	20	51.4	40
ZFX	ENSE00002688681	GTTCAGACGTGTGCTCTTCCGATCTGGCTCTTGTTGTAATTCAAG	45	73.2	46.7	GGCTCTTGTTGTAATTCAAG	20	51.3	40
ZMYND11	ENSE00003575257	GTTCAGACGTGTGCTCTTCCGATCTCGTCTTTTTGTTAAACGTGC	45	72.4	46.7	CGTCTTTTTGTTAAACGTGC	20	49.6	40
ZNF148	ENSE00001391551	GTTCAGACGTGTGCTCTTCCGATCTAGATCACGTGCTTGAATTTC	45	72	46.7	AGATCACGTGCTTGAATTTC	20	50.2	40
ZNF292_1	ENSE00003646528	GTTCAGACGTGTGCTCTTCCGATCTAAGGATCTTCTGAAGTTTTC	45	72	44.4	AAGGATCTTCTGAAGTTTTC	20	48.3	35
