# Supplementary material for: Targeted Analysis of circRNA Expression in Patient Samples by Lexo-circSeq
Source: Front Mol Biosci. 2022 Jun 8;9:875805. doi: 10.3389/fmolb.2022.875805 (PMC9214859; doi:10.3389/fmolb.2022.875805)
Supplement: Supplementary file 2 [file Table3.xlsx]

## Sheet: Tabelle1
sample	raw reads	uniquely mapped reads	chimeric reads	fraction unique	fraction chimeric (raw reads)	fraction chimeric (unique reads)	input read length	mapped read length
THHR_exp1	214001	138510	5069	64.724	2.36868	3.65966	160	128.57
THHR_exp2	453359	370064	12048	81.6271	2.6575	3.25565	167	154.29
hiPSC-CM_siNeg_1	526773	60493	2079	11.4837	0.394667	3.43676	227	118.1
hiPSC-CM_siNeg_2	443459	125671	4267	28.3388	0.962208	3.39537	203	121.01
hiPSC-CM_siCirc_1	380689	109697	3811	28.8154	1.00108	3.47412	201	117.78
hiPSC-CM_siCirc_2	396051	114383	3928	28.8809	0.991791	3.43408	198	111.89
hiPSC-CM_siLin_1	418413	127609	4565	30.4983	1.09103	3.57733	199	118.75
hiPSC-CM_siLin_2	327928	39333	1357	11.9944	0.41381	3.45003	225	111.01
Biopsies_HTX1	338969	170557	7452	50.3164	2.19843	4.36921	182	140.69
Biopsies_HTX2	136045	22377	828	16.4482	0.608622	3.70023	222	130.19
Biopsies_DCM1	207326	51406	1993	24.7948	0.961288	3.87698	194	104.7
Biopsies_DCM2	210898	97573	3395	46.2655	1.60978	3.47945	181	128.7
Biopsies_HCM1	204463	29775	981	14.5625	0.479793	3.29471	226	126.39
Biopsies_HCM2	178473	20999	932	11.7659	0.522208	4.43831	226	120.49
