# Supplementary material for: Targeted Analysis of circRNA Expression in Patient Samples by Lexo-circSeq
Source: Front Mol Biosci. 2022 Jun 8;9:875805. doi: 10.3389/fmolb.2022.875805 (PMC9214859; doi:10.3389/fmolb.2022.875805)
Supplement: Supplementary file 3 [file Table6.xlsx]

## Sheet: Reads
gene	circRNA	Chr	start	End	Lexogen targeted sequence	HTX1_linear	HTX1_chimeric	HTX2_linear	HTX2_chimeric	DCM1_linear	DCM1_chimeric	DCM2_linear	DCM2_chimeric	HCM1_linear	HCM1_chimeric	HCM2_linear	HCM2_chimeric
ARHGAP10	ARHGAP10_1/2	4	147939825	147966839/148023413	CAACATACTCAGAAGTCTCT	33	36	2	2	13	10	20	23	5	6	4	4
ARIH1	ARIH1	15	72518067	72555907	TCTTTATCCCAATTGAAGTG	516	11	84	2	97	1	419	8	47	0	62	5
ASH1L	ASH1L	1	155438327	155459898	ACAATTTGTGCTCTCTGATG	92	91	22	4	21	27	54	47	22	25	10	4
CACNA1C	CACNA1C	12	2115224	2120430	GCATTGGCATTCATGTTG	21	15	2	2	3	1	25	0	2	1	1	2
CNOT6L	CNOT6L	4	77773081	77776391	GAGGATCTGGAGGATCATA	16	8	5	1	7	2	26	5	2	1	1	1
CREBRF	CREBRF	5	173108624	173123201	TTCAGGTCTTCTACAGAATC	179	89	45	8	55	35	93	83	33	8	39	19
DCUN1D4	DCUN1D4	4	51863437	51891850	ATGAATATTTGCCAGTGTTG	299	332	65	66	76	417	412	185	39	43	55	57
EHBP1	EHBP1_1/2	2	62979188/62979191	62996766	CTATTAGCTGACGAGCTC	4	4	0	1	1	2	2	0	0	2	0	1
ELF2	ELF2	4	139125164	139139497	TTTCACAACTTGGGAAGAGC	1	6	3	0	4	3	6	2	5	1	1	1
ERBIN	ERBIN	5	65988635	65994864	TTGAATTTATCTCCCTGATG	91	23	20	6	45	11	95	15	19	2	7	2
ESRRG	ESRRG	1	216650973	216677491	AATGTGTCGATCTTTGTTTG	247	44	55	4	39	11	228	26	26	8	13	5
EVI5	EVI5	1	92605307	92636335	AGCTGTAGCACAAAATCTTC	87	60	4	5	19	30	30	33	12	11	11	3
GBE1	GBE1	3	81642781	81649921	TACGATACAAGATCTCTCCG	274	30	29	2	48	11	115	35	46	9	33	12
GIGYF2	GIGYF2	2	232747615	232761435	ATGTAATACTCCCACCAC	121	64	19	10	21	42	97	58	20	14	19	12
HIPK3	HIPK3	11	33286413	33287511	taaacatatggtgggtagac	296	124	59	27	49	37	232	66	25	15	30	14
KLHL24	KLHL24	3	183643480	183651275	CAAAGCCCCAGTCAAAATATG	458	45	110	9	82	14	596	17	36	8	28	4
LCOR	LCOR	10	96944113	96952195	GTTTAAGCAGAGCTTCTTG	7	4	1	1	4	3	7	3	1	0	2	1
LRCH1	LRCH1	13	46723221	46733998	GATTCCAAATTTCTCTGAGG	25	45	6	2	16	8	27	13	9	6	3	3
LRP6_1	LRP6_1	12	12179810	12187118	TCCTCAAATAACGTCAAGGC	121	10	17	3	22	3	54	11	7	2	12	1
LRP6_2	LRP6_2	12	12244262	12244654	GTCTGTTTGCATAAAGCAAC	16	2	0	0	1	2	3	1	4	0	0	0
MAN2A1	MAN2A1	5	109713520	109716263	GCTAGCAAACGCTCCAAATG	69	44	13	6	16	19	49	17	11	9	14	5
MAPKAP1	MAPKAP1	9	125657651	125672643	GGGCCAATTTCCTTAAAAGG	108	45	14	1	41	16	74	14	11	0	14	2
METTL9	METTL9	16	21612645	21625114	AGTGATTCGCATAATTTCTC	29	9	7	2	14	8	25	8	4	6	4	2
MKLN1	MKLN1	7	131375424	131399432	CTTGAAGATTGGTCATTTGG	294	35	72	2	104	52	300	26	53	6	45	12
MLIP	MLIP	6	54160367	54202233	TAATGTGTTGTCCTTGGAG	1209	105	232	19	304	60	786	82	148	23	115	29
MTHFD2L	MTHFD2L	4	74174506	74225393	TTTCTTTCTGGATATGCTTG	19	498	7	20	10	148	32	208	5	29	7	54
MYOCD	MYOCD_1/2	17	12705128/12705136	12723008	GTATTATGCCTTGGTTAG	196	39	37	12	45	31	221	17	18	4	14	3
MYPN	MYPN	10	68142940	68150111	TATCTGGGGAATTTTCAAGC	353	9	31	2	59	12	237	5	17	2	7	4
NSD2	NSD2	4	1900626	1904377	GCTTGATGCTAAATTCCATC	15	27	4	6	5	12	19	21	4	2	1	2
PAN3	PAN3	13	28174272	28177934	ATCTGTGAGACTTGTATCAG	12	11	5	0	11	9	25	8	5	7	6	3
PHF21A	PHF21A	11	46076754	46092223	AATTTTGGGGAAACTGGCTC	137	112	20	12	109	57	75	73	14	19	23	28
PMS1	PMS1	2	189791790	189818180	AGGCAATTGTTTCATTTTCG	407	29	83	3	129	5	399	9	57	4	66	4
PPM1B	PPM1B	2	44209210	44218536	CTTGGGAGCATTTGAAAAGC	145	19	17	3	32	6	66	11	11	2	11	1
PPP1R12B	PPP1R12B	1	202488533	202496822	TTCCGTAAAGACTCTGCTT	1112	969	203	27	161	138	902	575	134	45	83	48
PSD3	PSD3	8	18799295	18804897	TTTCAGAATGAGCTTCTAGC	361	21	35	0	75	16	237	16	34	5	34	3
PTPRM	PTPRM	18	8244058	8253414	ATTGAGTTCACCATCACA	196	8	22	1	32	3	85	2	18	1	10	3
PUM1	PUM1	1	31005853	31007102	ATCTTTGCTGGATTCATC	243	9	51	0	40	8	130	1	27	1	30	3
QKI	QKI_1/2	6	163455279	163535125/163478896	AATGTGTCATTGTACATGTC	2335	433	575	26	384	132	2009	139	273	67	257	72
RBM33	RBM33	7	155665175	155680907	AGGCTTATCAAACTGGTCAA	17	70	13	6	1	24	2	25	1	15	2	21
RRAS2	RRAS2	11	14294471	14295854	GAATCTTCAATGGTTGGATC	93	24	29	5	25	6	117	4	22	5	16	2
RSRC1	RSRC1	3	158122103	158123990	CTTCTTCAGTATCTGATGA	246	107	42	14	95	32	233	36	36	12	33	12
SLC35F5	SLC35F5	2	113731584	113746339	CTATTCATAGTTGTATCTGT	118	16	23	1	31	3	89	8	6	2	14	5
SLC8A1	SLC8A1_1	2	40160765	40178492	TACTCCTCATCATCAATTAC	0	0	0	0	0	0	0	0	0	0	0	0
SLC8A1	SLC8A1_2/3	2	40428473	40430300	GGGTGAAAGACTTAATCGCC	7	41	15	31	40	53	106	120	16	44	7	41
UBE2D2	UBE2D2	5	139600372	139623460	TATCATCTCCAACAGGAC	60	24	20	3	26	3	76	10	12	4	10	0
UBR3	UBR3	2	169872236	169878573	GGGACACAGGGAATATTTGAAC	326	6	55	3	37	3	303	7	36	4	28	0
UNC13B	UNC13B_1/2	9	35228015	35243363/35259049	TGGTGAACCCTGGAATTT	9	5	7	1	4	1	17	3	3	0	4	0
UXS1	UXS1	2	106145190	106166082	TCATATTAACGAAGTTGCCC	23	118	8	9	15	38	32	79	6	17	12	28
ZEB1	ZEB1	10	31373018	31461236	CCAATTGCCAGTTGAGAATT	29	29	4	5	7	24	18	17	4	5	5	3
ZFX	ZFX	X	24172715	24179770	GGCTCTTGTTGTAATTCAAG	81	12	11	6	20	2	93	12	15	0	11	0
ZMYND11	ZMYND11	10	179994	221356	CGTCTTTTTGTTAAACGTGC	79	24	19	1	20	22	57	25	19	6	11	7
ZNF148	ZNF148	3	125313308	125331238	AGATCACGTGCTTGAATTTC	15	13	1	0	4	2	29	11	0	1	2	1
ZNF292	ZNF292	6	87215903	87218731	AAGGATCTTCTGAAGTTTTC	182	74	29	8	32	13	231	30	16	7	22	8

## Sheet: RPM
circRNA	HTX1_linear	HTX1_chimeric	HTX2_linear	HTX2_chimeric	DCM1_linear	DCM1_chimeric	DCM2_linear	DCM2_chimeric	HCM1_linear	HCM1_chimeric	HCM2_linear	HCM2_chimeric
ARHGAP10_1/2	193.484	211.073	89.3775	89.3775	252.889	194.53	204.975	235.721	167.926	201.511	190.485	190.485
ARIH1	3025.38	64.4946	3753.85	89.3775	1886.94	19.453	4294.22	81.9899	1578.51	0	2952.52	238.107
ASH1L	539.409	533.546	983.152	178.755	408.513	525.231	553.432	481.691	738.875	839.631	476.213	190.485
CACNA1C	123.126	87.9471	89.3775	89.3775	58.3589	19.453	256.218	0	67.1704	33.5852	47.6213	95.2426
CNOT6L	93.8103	46.9051	223.444	44.6887	136.171	38.906	266.467	51.2437	67.1704	33.5852	47.6213	47.6213
CREBRF	1049.5	521.82	2010.99	357.51	1069.91	680.854	953.133	850.645	1108.31	268.682	1857.23	904.805
DCUN1D4	1753.08	1946.56	2904.77	2949.46	1478.43	8111.89	4222.48	1896.02	1309.82	1444.16	2619.17	2714.41
EHBP1_1/2	23.4526	23.4526	0	44.6887	19.453	38.906	20.4975	0	0	67.1704	0	47.6213
ELF2	5.86314	35.1789	134.066	0	77.8119	58.3589	61.4924	20.4975	167.926	33.5852	47.6213	47.6213
ERBIN	533.546	134.852	893.775	268.132	875.384	213.983	973.63	153.731	638.119	67.1704	333.349	95.2426
ESRRG	1448.2	257.978	2457.88	178.755	758.666	213.983	2336.71	266.467	873.216	268.682	619.077	238.107
EVI5	510.093	351.789	178.755	223.444	369.607	583.589	307.462	338.208	403.023	369.437	523.834	142.864
GBE1	1606.5	175.894	1295.97	89.3775	933.743	213.983	1178.6	358.706	1544.92	302.267	1571.5	571.456
GIGYF2	709.44	375.241	849.086	446.887	408.513	817.025	994.127	594.427	671.704	470.193	904.805	571.456
HIPK3	1735.49	727.03	2636.64	1206.6	953.196	719.76	2377.71	676.417	839.631	503.778	1428.64	666.698
KLHL24	2685.32	263.841	4915.76	402.199	1595.14	272.342	6108.25	174.229	1209.07	268.682	1333.4	190.485
LCOR	41.042	23.4526	44.6887	44.6887	77.8119	58.3589	71.7412	30.7462	33.5852	0	95.2426	47.6213
LRCH1	146.579	263.841	268.132	89.3775	311.248	155.624	276.716	133.234	302.267	201.511	142.864	142.864
LRP6_1	709.44	58.6314	759.709	134.066	427.966	58.3589	553.432	112.736	235.097	67.1704	571.456	47.6213
LRP6_2	93.8103	11.7263	0	0	19.453	38.906	30.7462	10.2487	134.341	0	0	0
MAN2A1	404.557	257.978	580.954	268.132	311.248	369.607	502.188	174.229	369.437	302.267	666.698	238.107
MAPKAP1	633.219	263.841	625.642	44.6887	797.572	311.248	758.407	143.482	369.437	0	666.698	95.2426
METTL9	170.031	52.7683	312.821	89.3775	272.342	155.624	256.218	81.9899	134.341	201.511	190.485	95.2426
MKLN1	1723.76	205.21	3217.59	89.3775	2023.11	1011.56	3074.62	266.467	1780.02	201.511	2142.96	571.456
MLIP	7088.54	615.63	10367.8	849.086	5913.71	1167.18	8055.51	840.396	4970.61	772.46	5476.45	1381.02
MTHFD2L	111.4	2919.84	312.821	893.775	194.53	2879.04	327.96	2131.74	167.926	973.971	333.349	2571.55
MYOCD_1/2	1149.18	228.663	1653.48	536.265	875.384	603.042	2264.97	174.229	604.534	134.341	666.698	142.864
MYPN	2069.69	52.7683	1385.35	89.3775	1147.73	233.436	2428.95	51.2437	570.949	67.1704	333.349	190.485
NSD2	87.9471	158.305	178.755	268.132	97.2649	233.436	194.726	215.223	134.341	67.1704	47.6213	95.2426
PAN3	70.3577	64.4946	223.444	0	213.983	175.077	256.218	81.9899	167.926	235.097	285.728	142.864
PHF21A	803.251	656.672	893.775	536.265	2120.38	1108.82	768.655	748.158	470.193	638.119	1095.29	1333.4
PMS1	2386.3	170.031	3709.17	134.066	2509.43	97.2649	4089.25	92.2386	1914.36	134.341	3143.01	190.485
PPM1B	850.156	111.4	759.709	134.066	622.495	116.718	676.417	112.736	369.437	67.1704	523.834	47.6213
PPP1R12B	6519.81	5681.39	9071.81	1206.6	3131.93	2684.51	9244.36	5893.02	4500.42	1511.34	3952.57	2285.82
PSD3	2116.59	123.126	1564.11	0	1458.97	311.248	2428.95	163.98	1141.9	167.926	1619.12	142.864
PTPRM	1149.18	46.9051	983.152	44.6887	622.495	58.3589	871.143	20.4975	604.534	33.5852	476.213	142.864
PUM1	1424.74	52.7683	2279.13	0	778.119	155.624	1332.34	10.2487	906.801	33.5852	1428.64	142.864
QKI_1/2	13690.4	2538.74	25696	1161.91	7469.95	2567.79	20589.7	1424.57	9168.77	2250.21	12238.7	3428.73
RBM33	99.6734	410.42	580.954	268.132	19.453	466.872	20.4975	256.218	33.5852	503.778	95.2426	1000.05
RRAS2	545.272	140.715	1295.97	223.444	486.325	116.718	1199.1	40.9949	738.875	167.926	761.941	95.2426
RSRC1	1442.33	627.356	1876.93	625.642	1848.03	622.495	2387.96	368.955	1209.07	403.023	1571.5	571.456
SLC35F5	691.851	93.8103	1027.84	44.6887	603.042	58.3589	912.138	81.9899	201.511	67.1704	666.698	238.107
SLC8A1_1	0	0	0	0	0	0	0	0	0	0	0	0
SLC8A1_2/3	41.042	240.389	670.331	1385.35	778.119	1031.01	1086.37	1229.85	537.364	1477.75	333.349	1952.47
UBE2D2	351.789	140.715	893.775	134.066	505.778	58.3589	778.904	102.487	403.023	134.341	476.213	0
UBR3	1911.38	35.1789	2457.88	134.066	719.76	58.3589	3105.37	71.7412	1209.07	134.341	1333.4	0
UNC13B_1/2	52.7683	29.3157	312.821	44.6887	77.8119	19.453	174.229	30.7462	100.756	0	190.485	0
UXS1	134.852	691.851	357.51	402.199	291.795	739.213	327.96	809.65	201.511	570.949	571.456	1333.4
ZEB1	170.031	170.031	178.755	223.444	136.171	466.872	184.477	174.229	134.341	167.926	238.107	142.864
ZFX	474.915	70.3577	491.576	268.132	389.06	38.906	953.133	122.985	503.778	0	523.834	0
ZMYND11	463.188	140.715	849.086	44.6887	389.06	427.966	584.178	256.218	638.119	201.511	523.834	333.349
ZNF148	87.9471	76.2209	44.6887	0	77.8119	38.906	297.213	112.736	0	33.5852	95.2426	47.6213
ZNF292	1067.09	433.873	1295.97	357.51	622.495	252.889	2367.46	307.462	537.364	235.097	1047.67	380.971

## Sheet: CLR
circRNA	HTX1	HTX2	DCM1	DCM2	HCM1	HCM2
ARHGAP10_1/2	0.521739	0.5	0.434783	0.534884	0.545455	0.5
ARIH1	0.0208729	0.0232558	0.0102041	0.0187354	0	0.0746269
ASH1L	0.497268	0.153846	0.5625	0.465347	0.531915	0.285714
CACNA1C	0.416667	0.5	0.25	0	0.333333	0.666667
CNOT6L	0.333333	0.166667	0.222222	0.16129	0.333333	0.5
CREBRF	0.33209	0.150943	0.388889	0.471591	0.195122	0.327586
DCUN1D4	0.526149	0.503817	0.845842	0.309883	0.52439	0.508929
EHBP1_1/2	0.5	1	0.666667	0	1	1
ELF2	0.857143	0	0.428571	0.25	0.166667	0.5
ERBIN	0.201754	0.230769	0.196429	0.136364	0.0952381	0.222222
ESRRG	0.151203	0.0677966	0.22	0.102362	0.235294	0.277778
EVI5	0.408163	0.555556	0.612245	0.52381	0.478261	0.214286
GBE1	0.0986842	0.0645161	0.186441	0.233333	0.163636	0.266667
GIGYF2	0.345946	0.344828	0.666667	0.374194	0.411765	0.387097
HIPK3	0.295238	0.313953	0.430233	0.221477	0.375	0.318182
KLHL24	0.0894632	0.0756303	0.145833	0.0277325	0.181818	0.125
LCOR	0.363636	0.5	0.428571	0.3	0	0.333333
LRCH1	0.642857	0.25	0.333333	0.325	0.4	0.5
LRP6_1	0.0763359	0.15	0.12	0.169231	0.222222	0.0769231
LRP6_2	0.111111	nd	0.666667	0.25	0	nd
MAN2A1	0.389381	0.315789	0.542857	0.257576	0.45	0.263158
MAPKAP1	0.294118	0.0666667	0.280702	0.159091	0	0.125
METTL9	0.236842	0.222222	0.363636	0.242424	0.6	0.333333
MKLN1	0.106383	0.027027	0.333333	0.0797546	0.101695	0.210526
MLIP	0.0799087	0.0756972	0.164835	0.09447	0.134503	0.201389
MTHFD2L	0.96325	0.740741	0.936709	0.866667	0.852941	0.885246
MYOCD_1/2	0.165957	0.244898	0.407895	0.0714286	0.181818	0.176471
MYPN	0.0248619	0.0606061	0.169014	0.0206612	0.105263	0.363636
NSD2	0.642857	0.6	0.705882	0.525	0.333333	0.666667
PAN3	0.478261	0	0.45	0.242424	0.583333	0.333333
PHF21A	0.449799	0.375	0.343373	0.493243	0.575758	0.54902
PMS1	0.0665138	0.0348837	0.0373134	0.0220588	0.0655738	0.0571429
PPM1B	0.115854	0.15	0.157895	0.142857	0.153846	0.0833333
PPP1R12B	0.465642	0.117391	0.461538	0.389303	0.251397	0.366412
PSD3	0.0549738	0	0.175824	0.0632411	0.128205	0.0810811
PTPRM	0.0392157	0.0434783	0.0857143	0.0229885	0.0526316	0.230769
PUM1	0.0357143	0	0.166667	0.00763359	0.0357143	0.0909091
QKI_1/2	0.156431	0.0432612	0.255814	0.0647114	0.197059	0.218845
RBM33	0.804598	0.315789	0.96	0.925926	0.9375	0.913043
RRAS2	0.205128	0.147059	0.193548	0.0330579	0.185185	0.111111
RSRC1	0.303116	0.25	0.251969	0.133829	0.25	0.266667
SLC35F5	0.119403	0.0416667	0.0882353	0.0824742	0.25	0.263158
SLC8A1_1	nd	nd	nd	nd	nd	nd
SLC8A1_2/3	0.854167	0.673913	0.569892	0.530973	0.733333	0.854167
UBE2D2	0.285714	0.130435	0.103448	0.116279	0.25	0
UBR3	0.0180723	0.0517241	0.075	0.0225806	0.1	0
UNC13B_1/2	0.357143	0.125	0.2	0.15	0	0
UXS1	0.836879	0.529412	0.716981	0.711712	0.73913	0.7
ZEB1	0.5	0.555556	0.774194	0.485714	0.555556	0.375
ZFX	0.129032	0.352941	0.0909091	0.114286	0	0
ZMYND11	0.23301	0.05	0.52381	0.304878	0.24	0.388889
ZNF148	0.464286	0	0.333333	0.275	1	0.333333
ZNF292	0.289062	0.216216	0.288889	0.114943	0.304348	0.266667
