# Supplementary material for: Targeted Analysis of circRNA Expression in Patient Samples by Lexo-circSeq
Source: Front Mol Biosci. 2022 Jun 8;9:875805. doi: 10.3389/fmolb.2022.875805 (PMC9214859; doi:10.3389/fmolb.2022.875805)
Supplement: Supplementary file 5 [file Table4.xlsx]

## Sheet: Reads
gene	circRNA	Chr	start	End	Lexogen targeted sequence	exp1_linear	exp1_chimeric	exp2_linear	exp2_chimeric
ARHGAP10	ARHGAP10_1/2	4	147939825	147966839/148023413	CAACATACTCAGAAGTCTCT	6	16	37	115
ARIH1	ARIH1	15	72518067	72555907	TCTTTATCCCAATTGAAGTG	218	16	1232	68
ASH1L	ASH1L	1	155438327	155459898	ACAATTTGTGCTCTCTGATG	88	34	338	108
CACNA1C	CACNA1C	12	2115224	2120430	GCATTGGCATTCATGTTG	24	0	53	36
CNOT6L	CNOT6L	4	77773081	77776391	GAGGATCTGGAGGATCATA	13	2	41	25
CREBRF	CREBRF	5	173108624	173123201	TTCAGGTCTTCTACAGAATC	9	28	57	98
DCUN1D4	DCUN1D4	4	51863437	51891850	ATGAATATTTGCCAGTGTTG	385	125	1674	222
EHBP1	EHBP1_1/2	2	62979188/62979191	62996766	CTATTAGCTGACGAGCTC	0	7	2	31
ELF2	ELF2	4	139125164	139139497	TTTCACAACTTGGGAAGAGC	8	3	20	7
ERBIN	ERBIN	5	65988635	65994864	TTGAATTTATCTCCCTGATG	106	21	344	39
ESRRG	ESRRG	1	216650973	216677491	AATGTGTCGATCTTTGTTTG	132	17	844	33
EVI5	EVI5	1	92605307	92636335	AGCTGTAGCACAAAATCTTC	25	34	92	140
GBE1	GBE1	3	81642781	81649921	TACGATACAAGATCTCTCCG	189	13	782	87
GIGYF2	GIGYF2	2	232747615	232761435	ATGTAATACTCCCACCAC	92	29	476	192
HIPK3	HIPK3	11	33286413	33287511	taaacatatggtgggtagac	336	97	1097	635
KLHL24	KLHL24	3	183643480	183651275	CAAAGCCCCAGTCAAAATATG	493	62	2011	262
LCOR	LCOR	10	96944113	96952195	GTTTAAGCAGAGCTTCTTG	1	1	35	3
LRCH1	LRCH1	13	46723221	46733998	GATTCCAAATTTCTCTGAGG	37	12	157	115
LRP6_1	LRP6_1	12	12179810	12187118	TCCTCAAATAACGTCAAGGC	61	4	412	11
LRP6_2	LRP6_2	12	12244262	12244654	GTCTGTTTGCATAAAGCAAC	8	0	31	0
MAN2A1	MAN2A1	5	109713520	109716263	GCTAGCAAACGCTCCAAATG	88	13	269	116
MAPKAP1	MAPKAP1	9	125657651	125672643	GGGCCAATTTCCTTAAAAGG	136	10	442	55
METTL9	METTL9	16	21612645	21625114	AGTGATTCGCATAATTTCTC	95	3	497	15
MKLN1	MKLN1	7	131375424	131399432	CTTGAAGATTGGTCATTTGG	275	69	1257	7
MLIP	MLIP	6	54160367	54202233	TAATGTGTTGTCCTTGGAG	886	71	3978	289
MTHFD2L	MTHFD2L	4	74174506	74225393	TTTCTTTCTGGATATGCTTG	17	110	75	412
MYOCD	MYOCD_1/2	17	12705128/12705136	12723008	GTATTATGCCTTGGTTAG	176	12	634	84
MYPN	MYPN	10	68142940	68150111	TATCTGGGGAATTTTCAAGC	461	12	1907	65
NSD2	NSD2	4	1900626	1904377	GCTTGATGCTAAATTCCATC	45	27	129	81
PAN3	PAN3	13	28174272	28177934	ATCTGTGAGACTTGTATCAG	33	3	68	29
PHF21A	PHF21A	11	46076754	46092223	AATTTTGGGGAAACTGGCTC	34	56	75	414
PMS1	PMS1	2	189791790	189818180	AGGCAATTGTTTCATTTTCG	326	21	1336	48
PPM1B	PPM1B	2	44209210	44218536	CTTGGGAGCATTTGAAAAGC	46	7	177	5
PPP1R12B	PPP1R12B	1	202488533	202496822	TTCCGTAAAGACTCTGCTT	1132	108	4231	571
PSD3	PSD3	8	18799295	18804897	TTTCAGAATGAGCTTCTAGC	179	23	1117	120
PTPRM	PTPRM	18	8244058	8253414	ATTGAGTTCACCATCACA	58	2	131	13
PUM1	PUM1	1	31005853	31007102	ATCTTTGCTGGATTCATC	135	3	464	16
QKI	QKI_1/2	6	163455279	163535125/163478896	AATGTGTCATTGTACATGTC	1714	136	7978	754
RBM33	RBM33	7	155665175	155680907	AGGCTTATCAAACTGGTCAA	26	51	127	149
RRAS2	RRAS2	11	14294471	14295854	GAATCTTCAATGGTTGGATC	276	5	814	19
RSRC1	RSRC1	3	158122103	158123990	CTTCTTCAGTATCTGATGA	90	43	357	157
SLC35F5	SLC35F5	2	113731584	113746339	CTATTCATAGTTGTATCTGT	170	3	578	19
SLC8A1	SLC8A1_1	2	40160765	40178492	TACTCCTCATCATCAATTAC	536	85	421	0
SLC8A1	SLC8A1_2/3	2	40428473	40430300	GGGTGAAAGACTTAATCGCC	2187	2612	410	656
UBE2D2	UBE2D2	5	139600372	139623460	TATCATCTCCAACAGGAC	111	0	366	24
UBR3	UBR3	2	169872236	169878573	GGGACACAGGGAATATTTGAAC	489	14	1638	44
UNC13B	UNC13B_1/2	9	35228015	35243363/35259049	TGGTGAACCCTGGAATTT	21	0	65	17
UXS1	UXS1	2	106145190	106166082	TCATATTAACGAAGTTGCCC	40	77	235	393
ZEB1	ZEB1	10	31373018	31461236	CCAATTGCCAGTTGAGAATT	16	5	55	7
ZFX	ZFX	X	24172715	24179770	GGCTCTTGTTGTAATTCAAG	68	15	314	74
ZMYND11	ZMYND11	10	179994	221356	CGTCTTTTTGTTAAACGTGC	33	9	207	43
ZNF148	ZNF148	3	125313308	125331238	AGATCACGTGCTTGAATTTC	14	3	35	23
ZNF292	ZNF292	6	87215903	87218731	AAGGATCTTCTGAAGTTTTC	155	17	876	65

## Sheet: RPM
circRNA	exp1_linear	exp1_chimeric	exp2_linear	exp2_chimeric
ARHGAP10_1/2	43.3182	115.515	99.9827	310.757
ARIH1	1573.89	115.515	3329.15	183.752
ASH1L	635.333	245.47	913.356	291.841
CACNA1C	173.273	0	143.218	97.2805
CNOT6L	93.856	14.4394	110.792	67.5559
CREBRF	64.9773	202.151	154.027	264.819
DCUN1D4	2779.58	902.462	4523.54	599.896
EHBP1_1/2	0	50.5379	5.40447	83.7693
ELF2	57.7576	21.6591	54.0447	18.9156
ERBIN	765.288	151.614	929.569	105.387
ESRRG	953	122.735	2280.69	89.1738
EVI5	180.492	245.47	248.606	378.313
GBE1	1364.52	93.856	2113.15	235.094
GIGYF2	664.212	209.371	1286.26	518.829
HIPK3	2425.82	700.31	2964.35	1715.92
KLHL24	3559.31	447.621	5434.2	707.986
LCOR	7.2197	7.2197	94.5782	8.10671
LRCH1	267.129	86.6363	424.251	310.757
LRP6_1	440.401	28.8788	1113.32	29.7246
LRP6_2	57.7576	0	83.7693	0
MAN2A1	635.333	93.856	726.901	313.459
MAPKAP1	981.879	72.197	1194.39	148.623
METTL9	685.871	21.6591	1343.01	40.5335
MKLN1	1985.42	498.159	3396.71	18.9156
MLIP	6396.65	512.598	10749.5	780.946
MTHFD2L	122.735	794.166	202.668	1113.32
MYOCD_1/2	1270.67	86.6363	1713.22	226.988
MYPN	3328.28	86.6363	5153.16	175.645
NSD2	324.886	194.932	348.588	218.881
PAN3	238.25	21.6591	183.752	78.3648
PHF21A	245.47	404.303	202.668	1118.73
PMS1	2353.62	151.614	3610.19	129.707
PPM1B	332.106	50.5379	478.296	13.5112
PPP1R12B	8172.7	779.727	11433.2	1542.98
PSD3	1292.33	166.053	3018.4	324.268
PTPRM	418.742	14.4394	353.993	35.1291
PUM1	974.659	21.6591	1253.84	43.2358
QKI_1/2	12374.6	981.879	21558.4	2037.49
RBM33	187.712	368.204	343.184	402.633
RRAS2	1992.64	36.0985	2199.62	51.3425
RSRC1	649.773	310.447	964.698	424.251
SLC35F5	1227.35	21.6591	1561.89	51.3425
SLC8A1_1	3869.76	613.674	1137.64	0
SLC8A1_2/3	15789.5	18857.8	1107.92	1772.67
UBE2D2	801.386	0	989.018	64.8536
UBR3	3530.43	101.076	4426.26	118.898
UNC13B_1/2	151.614	0	175.645	45.938
UXS1	288.788	555.917	635.025	1061.98
ZEB1	115.515	36.0985	148.623	18.9156
ZFX	490.939	108.295	848.502	199.965
ZMYND11	238.25	64.9773	559.363	116.196
ZNF148	101.076	21.6591	94.5782	62.1514
ZNF292	1119.05	122.735	2367.16	175.645

## Sheet: CLR
circRNA	exp1	exp2
ARHGAP10_1/2	0.727273	0.756579
ARIH1	0.0683761	0.0523077
ASH1L	0.278689	0.242152
CACNA1C	0	0.404494
CNOT6L	0.133333	0.378788
CREBRF	0.756757	0.632258
DCUN1D4	0.245098	0.117089
EHBP1_1/2	1	0.939394
ELF2	0.272727	0.259259
ERBIN	0.165354	0.101828
ESRRG	0.114094	0.0376283
EVI5	0.576271	0.603448
GBE1	0.0643564	0.100115
GIGYF2	0.239669	0.287425
HIPK3	0.224018	0.366628
KLHL24	0.111712	0.115266
LCOR	0.5	0.0789474
LRCH1	0.244898	0.422794
LRP6_1	0.0615385	0.0260047
LRP6_2	0	0
MAN2A1	0.128713	0.301299
MAPKAP1	0.0684932	0.110664
METTL9	0.0306122	0.0292969
MKLN1	0.200581	0.00553797
MLIP	0.0741902	0.0677291
MTHFD2L	0.866142	0.845996
MYOCD_1/2	0.0638298	0.116992
MYPN	0.02537	0.0329615
NSD2	0.375	0.385714
PAN3	0.0833333	0.298969
PHF21A	0.622222	0.846626
PMS1	0.0605187	0.0346821
PPM1B	0.132075	0.0274725
PPP1R12B	0.0870968	0.118909
PSD3	0.113861	0.0970089
PTPRM	0.0333333	0.0902778
PUM1	0.0217391	0.0333333
QKI_1/2	0.0735135	0.0863491
RBM33	0.662338	0.539855
RRAS2	0.0177936	0.0228091
RSRC1	0.323308	0.305447
SLC35F5	0.017341	0.0318258
SLC8A1_1	0.136876	0
SLC8A1_2/3	0.54428	0.615385
UBE2D2	0	0.0615385
UBR3	0.027833	0.0261593
UNC13B_1/2	0	0.207317
UXS1	0.65812	0.625796
ZEB1	0.238095	0.112903
ZFX	0.180723	0.190722
ZMYND11	0.214286	0.172
ZNF148	0.176471	0.396552
ZNF292	0.0988372	0.0690755
