# Supplementary material for: Targeted Analysis of circRNA Expression in Patient Samples by Lexo-circSeq
Source: Front Mol Biosci. 2022 Jun 8;9:875805. doi: 10.3389/fmolb.2022.875805 (PMC9214859; doi:10.3389/fmolb.2022.875805)
Supplement: Supplementary file 6 [file Table1.xlsx]

## Sheet: Tabelle1
target	forward linear	GC	Tm	nt	forward circular	GC	Tm	nt	forward circular 2	GC	Tm	nt	reverse (pan/ linear)	GC	Tm	nt	reverse circular	GC	Tm	nt	purpose
18S	ctggataccgcagctaggaata	50	57	22									ccggtccaagaatttcacctct	50	58	22					knock down validation
circSLC8A1					GCCGCATGTTGTACATGACACT	50	59	22									AGAGGTGGAGGGGAGGATTTT	52	58	21	knock down validation
linSLC8A1	aaaccatcgaagggactgc	53	56	19									ttaccttgactgatattgttttgaca	31	54	26					knock down validation
lacI	ggcggagctgaattacattc	50	57	20									taatcgccgcgacaatttgc	50	59	20					RNase R ctrl., Lexo circSeq validation
ARHGAP10	GCACAGTTGGATAAGATGGG	56	50	20	AAACCATGAAAAGGTATAAATGACCAAG	32	28	56	GGAGCTGGAAGATGGTATAAATG	43	56	23	CAACATACTCAGAAGTCTCTGG	45	55	22					RNase R ctrl., Lexo circSeq validation
ARIH1	ATGAGCAGGAGGAGGATTAC	50	55	20	ATTTCGTGTCCTGCTCATGG	50	58	20					CCCAATTGAAGTGGCTAAGG	50	56	20					RNase R ctrl., Lexo circSeq validation
ASH1L	ATCGGCTTCACAGAAAGGAG	50	57	20	AGCAGAAGCCATTACCAGAG	50	56	20					GGGCTACAATTTGTGCTCTC	50	55	20					RNase R ctrl., Lexo circSeq validation
CACNA1C	CATTTCTTCCTCTTCGTGGC	50	55	20	TGCCAATTGTGTGGCCTTAG	50	58	20					CGCATTGGCATTCATGTTGG	50	58	20					RNase R ctrl., Lexo circSeq validation
CNOT6L	TTCTTTTGCCTCCGAGTAGG	50	56	20	ATGAACTTGGTCGGCTCTTC	50	57	20					AATTCTGCGAGGATCTGGAG	50	56	20					RNase R ctrl., Lexo circSeq validation
CREBRF	CAGTGAGCATGAACTGTCTG	50	55	20	ATGAGAGAGGACCCAACATG	50	56	20					CTTTTACCTCTCTTCCGTGAAG	45	56	22					RNase R ctrl., Lexo circSeq validation
DCUN1D4	GTGTGAGCTGCCTGAAAATG	50	56	20	CTTGTCCTAGCTTGGAAATTGG	45	55	22					GCTTATTAAGGGTGTGGTAGATC	43	54	23					RNase R ctrl., Lexo circSeq validation
EHBP1	GCGGGGAATAAGCACAATAC	50	56	20	ATGGACACAGCAGCAAGATG	50	58	20	GGACACAGCAAGATGAAGAG	50	56	20	CATAGCTGGGAAGTTCTGAC	50	54	20					RNase R ctrl., Lexo circSeq validation
ELF2	CCTGCTGAGAGGGAAAAGG	58	56	19	GATGCAAGATGTGGCAGAAG	50	57	20					ATTTTCACAACTTGGGAAGAGC	41	56	22					RNase R ctrl., Lexo circSeq validation
ERBIN	AGTGACTGATGAAGGGAAGG	50	56	20	AACGTTACCAGCATCCATTG	45	56	20					CTGGGTTGAATTTATCTCCCTG	45	54	22					RNase R ctrl., Lexo circSeq validation
ESRRG	TGACAATTTACTGGTTCATCAATG	33	54	24	GAAATCACAAAGCGCAGACG	50	59	20					CAGCTGGAATCAATGTGTCG	50	56	20					RNase R ctrl., Lexo circSeq validation
EVI5	AGGTTACGCACAGAAAATAGAC	41	55	22	GAAGAAGTGATGGCTGTGAG	50	55	20					TCCTTCTCTAGCTGTAGCAC	50	55	20					RNase R ctrl., Lexo circSeq validation
GBE1	ATGGGAGCTGTATATCCCAC	50	55	20	TTCATTCTGGACCTAGAGGG	50	55	20					AACCACATACTTTGCCCACG	50	58	20					RNase R ctrl., Lexo circSeq validation
GIGYF2	ACGCAGACACTGAACTTTGG	50	58	20	ACGTTTTGAAAAACCAGGACG	43	57	21					CTGCCGTAACGATAATCTGC	50	57	20					RNase R ctrl., Lexo circSeq validation
HIPK3	cggccagtcatgtatcaaag	50	56	20	cggccagtcatgtatcaaag	50	56	20					catcccaatgaccacatgtc	50	55	20	ctgcttggctctactttgag	50	55	20	RNase R ctrl., Lexo circSeq validation
KLHL24	GTGTTCGCCGAGAGGTAC	61	56	18	AGACGGTACCACATACTTGG	50	56	20					TTGGTTGATCAAAGCCCCAG	50	58	20					RNase R ctrl., Lexo circSeq validation
LCOR	CTGAAAGCATTTCTGATTGGAC	41	54	22	AGAAAAGTCCATGTGCTGGC	50	58	20					TTAAGCAGAGCTTCTTGCCC	50	57	20					RNase R ctrl., Lexo circSeq validation
LRCH1	AGAGAGAACTCCCCTGCAG	58	19	58	CTTAGCATGGCCAAATGCAG	50	56	20					CATCTGCTCCATTTTCCTCC	50	56	20					RNase R ctrl., Lexo circSeq validation
LRP6_1	GCCAAATGGACTGACTTTGG	50	56	20	TACTGGGGAGATGCCAAAAC	50	57	20					CTCCAGTCAGTCCAGTACAA	50	55	20					RNase R ctrl., Lexo circSeq validation
LRP6_2	AGAGAAGAGAACGCGAGAAG	50	56	20	AGAGTTGGATCAACCCAGAG	50	56	20					CCTCCAACTACAATCGTAGC	50	54	20					RNase R ctrl., Lexo circSeq validation
MAN2A1	TTTCTCGCTCTACCTGATGC	50	57	20	ATGAATGGGACACTGAACCC	50	57	20					TTCTCAGCTAGCAAACGCTC	50	57	20					RNase R ctrl., Lexo circSeq validation
MAPKAP1	TAGTGTGGAAGCAGCTTCAG	50	56	20	TCTGTACGCCTAGAACAGTG	50	56	20					AGAAGGCCATCCTTTCTGTG	50	56	20					RNase R ctrl., Lexo circSeq validation
METTL9	TCCCTGTACGTGAACATGAC	50	56	20	TGTCTTGGAGCCAACTAGAG	50	55	20					AAGACAGCCTGGAGTGATTC	50	56	20					RNase R ctrl., Lexo circSeq validation
MKLN1	CACAAGTGGAGCTCCTTTTC	50	55	20	GGGTGATTTTGATGCTTGCG	50	57	20					GCTCTCTGAAGACCATCTTG	50	55	20					RNase R ctrl., Lexo circSeq validation
MLIP	GACCAAGTCAAGCTACAAGG	50	55	20	GAAGTCTATGAACCCAACCC	50	54	20					CCACTGGTGGTTCTAATGTG	50	56	20					RNase R ctrl., Lexo circSeq validation
MTHFD2L	GCACAGCACCCTCCGTAAG	63	59	19	GAAGATTCATACGCAGCTGG	50	57	20					AACCCATGATTCCACACCTC	50	56	20					RNase R ctrl., Lexo circSeq validation
MYOCD	CCTTGCTGATTAGGAGCAAG	50	57	20	AGAGGCCATAAAAGTTTTACAGTT	33	55	24	AGAGGCCATAAAAGTTAAGACTTC	38	55	24	GTGGTATTATGCCTTGGTTAGC	45	55	22					RNase R ctrl., Lexo circSeq validation
MYPN	CTCTGCCATAGAACTTCCAG	50	54	20	TACTTGCAGGGATTGGATGG	50	56	20					GGACGATGTGAATATCTGGG	50	55	20					RNase R ctrl., Lexo circSeq validation
NSD2	TCAGTACTGTGGACATCTCG	50	55	20	CAGATCCACTCCTTCACAGC	55	57	20					AAAGGGGACTCTGCTTGATG	50	57	20					RNase R ctrl., Lexo circSeq validation
PAN3	AGTAGCGGGGGACTCGATG	63	60	19	TTTGGTGCCCTCAACATCTC	50	57	20					GACTCCAATAAAGCTGGTGC	50	57	20					RNase R ctrl., Lexo circSeq validation
PHF21A	CTCCTGCTCAGAGTTCCTG	58	57	19	AGCTTCATGAACTCCAAGCC	50	57	20					TTTTGGGGAAACTGGCTCTC	50	57	20					RNase R ctrl., Lexo circSeq validation
PMS1	CGGCTAGTGGATGGTAATTG	50	55	20	CCTCATGAGCTTTGGTATCC	50	56	20					AAAGGAGTCGAACTGTTGCC	50	57	20					RNase R ctrl., Lexo circSeq validation
PPM1B	GGCTTGAGGTATCTGATGAC	50	54	20	GACTGAATCCACATAGAGAAAGTG	42	55	24					TTCATCTGAGACCTTGGGAG	50	55	20					RNase R ctrl., Lexo circSeq validation
PPP1R12B	TGAGACATCAGCAAGTGCTG	50	57	20	TGGCTCTGAAGAGGTCAAAG	50	56	20					GTAGACCTTCGTGTCTGCC	58	56	19					RNase R ctrl., Lexo circSeq validation
PSD3	TTGCGATGGGCTCTTCTTG	53	57	19	AGTCCATTGCCTTACCTGTG	50	57	20					CTCCCCATTTCAGAATGAGC	50	55	20					RNase R ctrl., Lexo circSeq validation
PTPRM	AAATTGCTGGAGTCATCGCG	50	58	20	TCCTTCAGCACATCACACAG	50	57	20					CATCACAGTCATCTCCTGTC	50	53	20					RNase R ctrl., Lexo circSeq validation
PUM1	TGCGTTCCATGGATGAACTG	50	58	20	GTGGAGTATGTGTTGAGCTC	50	54	20					GCTGGATTCATCTGTTTCCC	50	56	20					RNase R ctrl., Lexo circSeq validation
QKI	GCTGATGAACGACAAGAAGC	50	56	20	TGGTACCTGCAAAATTAGCAG	43	55	21	GGGATAAAAAAAAGAAATTAGCAGAG	31	53	26	TGTAACTGAACAATAGGTCCC	43	54	21					RNase R ctrl., Lexo circSeq validation
RBM33	CCTTCTCTGTCCTCCGTC	61	55	18	GGAGCAGCTTTACACTGATG	50	55	20					CATCAGCAGCTCTTCTTCTC	50	56	20					RNase R ctrl., Lexo circSeq validation
RRAS2	GCTGGGCTCTGTAGCGTC	67	59	18	AAGGATCGTGATGAGTTCCC	50	56	20					GCTGCTCTGTCATCTATCAC	50	54	20					RNase R ctrl., Lexo circSeq validation
RSRC1	TGAGCCCAAAGAAATGGGAC	50	57	20	AGAGTTCAGAGGTCTAGGTC	50	54	20					ATCTGAAGAACTGCTCGAGG	50	56	20					RNase R ctrl., Lexo circSeq validation
SLC35F5	TTGGAAGCCATGGAGACAAC	50	57	20	GAGGCGTTGTACTGGTAAAC	50	55	20					GTATCTGTTGTGCAAGCAGC	50	57	20					RNase R ctrl., Lexo circSeq validation
SLC8A1_1	CTTGTGGAGAGCTCGAATTC	50	55	20	ACAGCTGGAGAGAACAGTTC	50	56	20					GCTCTCCAATCTCAAGGAAG	50	54	20					RNase R ctrl., Lexo circSeq validation
SLC8A1_2					CTTGTGGAGAGCTCGAATTC	50	55	20					TCCCATTGAAAAGGTGGGTG	50	57	20					RNase R ctrl., Lexo circSeq validation
UBR3	GACTTCAACATGTTCCGCAG	50	56	20	AGGAACTTTGGGACAAGTGG	50	57	20					AAGTCTTTAGGGACACAGGG	50	56	20					RNase R ctrl., Lexo circSeq validation
UXS1	CAACCGCAGGAGGATGAAG	58	59	19	AAGAGAAACGTGGAGCACTG	50	57	20					TCATATTAACGAAGTTGCCCC	43	55	21					RNase R ctrl., Lexo circSeq validation
ZEB1	AGGTGTAAGCGCAGAAAGCA	50	58	20	AGGAGCAGTGAAAGAGAAGG	50	56	20					GGATGATCATGTCTTCAGATGG	45	56	22					RNase R ctrl., Lexo circSeq validation
ZFX	CAGTACAGCAACAGTGGATG	50	56	20	ATAGATGCCAATGGGATCCC	50	56	20					AAGCCCATCTTCATCCATGG	50	57	20					RNase R ctrl., Lexo circSeq validation
ZNF148	CTCTCAAGGCCCCTAGAAAG	55	55	20	AACTCATGGTCCATGAGGAG	50	56	20					AATACGTTAGGCAAACGCCC	50	58	20					RNase R ctrl., Lexo circSeq validation
ZNF292	AACTTTTACTGTGTCTGCCTG	43	56	21	aagctgatggagaatggcag	50	57	20					ATTCACAGCTGCCATTCTCC	50	57	20	TCTGAAGTTTTCCATTTCTCTGC	39	55	23	RNase R ctrl., Lexo circSeq validation
target	forward				reverse linear				reverse circular 1				reverse circular 2				purpose
UBE2D2	CCAGATGATCCTTTAGTGCC	50	56	20	CATCGCATACTTCTGAGTCC	50	54	20	AACAGGACCTGCTGAACAC	53	57	19					RNase R ctrl., Lexo circSeq validation
UNC13B	TATCCCAGAGGAGGAAGCC	58	57	19	CCTCTGGCTTTCTTCTTGAC	50	56	20	TGGCCCTTTTAATCATTGTCAG	41	56	22	GCCCTTTTAAACACTGGGC	53	55	19	RNase R ctrl., Lexo circSeq validation
ZMYND11	GCTTAGAGACAGCAGTAGTC	50	54	20	ATCTGAGGTATGTGCCCATC	50	56	20	TTTTGTATCCGCCTGTCGTC	50	57	20					RNase R ctrl., Lexo circSeq validation
