# Supplementary material for: Targeted Analysis of circRNA Expression in Patient Samples by Lexo-circSeq
Source: Front Mol Biosci. 2022 Jun 8;9:875805. doi: 10.3389/fmolb.2022.875805 (PMC9214859; doi:10.3389/fmolb.2022.875805)
Supplement: Supplementary file 7 [file Table5.xlsx]

## Sheet: Reads
gene	circRNA	Chr	start	End	Lexogen targeted sequence	siNeg1_linear	siNeg1_chimeric	siNeg2_linear	siNeg2_chimeric	siCirc1_linear	siCirc1_chimeric	siCirc2_linear	siCirc2_chimeric	siLin1_linear	siLin1_chimeric	siLin2_linear	siLin2_chimeric
ARHGAP10	ARHGAP10_1/2	4	147939825	147966839/148023413	CAACATACTCAGAAGTCTCT	5	19	17	58	7	31	7	31	22	62	1	7
ARIH1	ARIH1	15	72518067	72555907	TCTTTATCCCAATTGAAGTG	407	3	787	11	729	8	807	16	836	15	251	4
ASH1L	ASH1L	1	155438327	155459898	ACAATTTGTGCTCTCTGATG	76	71	94	65	89	56	113	113	133	74	41	33
CACNA1C	CACNA1C	12	2115224	2120430	GCATTGGCATTCATGTTG	7	4	18	5	26	6	15	4	33	2	2	1
CNOT6L	CNOT6L	4	77773081	77776391	GAGGATCTGGAGGATCATA	13	1	13	0	9	2	20	4	26	3	13	3
CREBRF	CREBRF	5	173108624	173123201	TTCAGGTCTTCTACAGAATC	35	18	110	54	110	42	80	61	123	63	27	29
DCUN1D4	DCUN1D4	4	51863437	51891850	ATGAATATTTGCCAGTGTTG	590	35	1051	76	1012	52	1177	51	1277	103	390	19
EHBP1	EHBP1_1/2	2	62979188/62979191	62996766	CTATTAGCTGACGAGCTC	2	1	4	3	3	2	3	2	9	8	3	0
ELF2	ELF2	4	139125164	139139497	TTTCACAACTTGGGAAGAGC	2	2	1	0	2	0	7	8	4	3	1	0
ERBIN	ERBIN	5	65988635	65994864	TTGAATTTATCTCCCTGATG	52	16	157	22	133	18	126	21	154	23	62	15
ESRRG	ESRRG	1	216650973	216677491	AATGTGTCGATCTTTGTTTG	302	25	681	70	631	38	612	45	735	84	209	18
EVI5	EVI5	1	92605307	92636335	AGCTGTAGCACAAAATCTTC	44	5	99	40	116	45	87	38	80	26	29	18
GBE1	GBE1	3	81642781	81649921	TACGATACAAGATCTCTCCG	84	15	126	41	137	45	153	29	143	43	44	11
GIGYF2	GIGYF2	2	232747615	232761435	ATGTAATACTCCCACCAC	49	11	112	37	92	69	83	35	113	76	37	8
HIPK3	HIPK3	11	33286413	33287511	taaacatatggtgggtagac	222	46	434	96	405	152	405	129	494	203	159	48
KLHL24	KLHL24	3	183643480	183651275	CAAAGCCCCAGTCAAAATATG	275	15	453	23	468	28	506	41	491	34	191	12
LCOR	LCOR	10	96944113	96952195	GTTTAAGCAGAGCTTCTTG	5	4	14	3	4	1	16	1	15	2	1	1
LRCH1	LRCH1	13	46723221	46733998	GATTCCAAATTTCTCTGAGG	27	19	23	29	26	113	31	18	39	14	18	5
LRP6_1	LRP6_1	12	12179810	12187118	TCCTCAAATAACGTCAAGGC	51	4	103	11	89	4	98	6	112	2	30	5
LRP6_2	LRP6_2	12	12244262	12244654	GTCTGTTTGCATAAAGCAAC	8	0	13	2	14	0	24	0	18	2	3	1
MAN2A1	MAN2A1	5	109713520	109716263	GCTAGCAAACGCTCCAAATG	27	18	59	39	33	36	54	35	62	35	22	13
MAPKAP1	MAPKAP1	9	125657651	125672643	GGGCCAATTTCCTTAAAAGG	55	14	136	36	186	26	188	33	197	32	64	11
METTL9	METTL9	16	21612645	21625114	AGTGATTCGCATAATTTCTC	127	3	214	11	224	13	224	11	300	9	92	1
MKLN1	MKLN1	7	131375424	131399432	CTTGAAGATTGGTCATTTGG	240	15	314	21	344	17	296	21	378	20	107	11
MLIP	MLIP	6	54160367	54202233	TAATGTGTTGTCCTTGGAG	477	29	838	68	787	62	651	60	905	76	251	18
MTHFD2L	MTHFD2L	4	74174506	74225393	TTTCTTTCTGGATATGCTTG	28	139	68	303	43	262	57	296	61	304	20	103
MYOCD	MYOCD_1/2	17	12705128/12705136	12723008	GTATTATGCCTTGGTTAG	350	27	724	52	635	35	686	36	790	54	235	10
MYPN	MYPN	10	68142940	68150111	TATCTGGGGAATTTTCAAGC	66	2	159	12	186	4	188	15	232	11	61	2
NSD2	NSD2	4	1900626	1904377	GCTTGATGCTAAATTCCATC	93	36	74	53	127	58	123	76	130	92	55	14
PAN3	PAN3	13	28174272	28177934	ATCTGTGAGACTTGTATCAG	21	7	22	26	37	18	43	5	51	10	7	3
PHF21A	PHF21A	11	46076754	46092223	AATTTTGGGGAAACTGGCTC	45	61	112	114	77	131	96	116	107	179	34	36
PMS1	PMS1	2	189791790	189818180	AGGCAATTGTTTCATTTTCG	500	7	1432	21	1350	10	1551	7	1590	15	443	3
PPM1B	PPM1B	2	44209210	44218536	CTTGGGAGCATTTGAAAAGC	47	2	191	8	150	14	137	20	168	20	49	3
PPP1R12B	PPP1R12B	1	202488533	202496822	TTCCGTAAAGACTCTGCTT	473	275	1029	467	945	412	932	436	1257	448	309	156
PSD3	PSD3	8	18799295	18804897	TTTCAGAATGAGCTTCTAGC	171	23	332	51	250	48	348	44	291	68	104	14
PTPRM	PTPRM	18	8244058	8253414	ATTGAGTTCACCATCACA	34	2	98	5	101	7	71	1	69	0	44	6
PUM1	PUM1	1	31005853	31007102	ATCTTTGCTGGATTCATC	81	13	194	7	144	10	187	10	183	14	56	6
QKI	QKI_1/2	6	163455279	163535125/163478896	AATGTGTCATTGTACATGTC	1915	123	3282	251	2663	243	2808	276	3155	252	1195	55
RBM33	RBM33	7	155665175	155680907	AGGCTTATCAAACTGGTCAA	17	31	18	57	5	39	18	64	17	40	4	9
RRAS2	RRAS2	11	14294471	14295854	GAATCTTCAATGGTTGGATC	122	11	171	26	209	15	191	29	229	13	74	4
RSRC1	RSRC1	3	158122103	158123990	CTTCTTCAGTATCTGATGA	177	31	276	78	359	89	374	91	407	95	157	25
SLC35F5	SLC35F5	2	113731584	113746339	CTATTCATAGTTGTATCTGT	49	4	98	16	124	6	111	14	131	9	45	4
SLC8A1	SLC8A1_1	2	40160765	40178492	TACTCCTCATCATCAATTAC	0	0	0	0	0	0	0	0	0	0	0	0
SLC8A1	SLC8A1_2/3	2	40428473	40430300	GGGTGAAAGACTTAATCGCC	153	155	267	311	277	283	315	236	259	404	80	104
UBE2D2	UBE2D2	5	139600372	139623460	TATCATCTCCAACAGGAC	116	6	231	10	235	22	256	12	331	12	122	4
UBR3	UBR3	2	169872236	169878573	GGGACACAGGGAATATTTGAAC	139	5	338	17	370	18	380	11	397	12	148	4
UNC13B	UNC13B_1/2	9	35228015	35243363/35259049	TGGTGAACCCTGGAATTT	12	0	22	4	28	6	15	3	22	0	9	0
UXS1	UXS1	2	106145190	106166082	TCATATTAACGAAGTTGCCC	28	39	60	89	77	90	50	85	78	115	19	32
ZEB1	ZEB1	10	31373018	31461236	CCAATTGCCAGTTGAGAATT	8	9	8	21	6	11	11	11	26	5	11	4
ZFX	ZFX	X	24172715	24179770	GGCTCTTGTTGTAATTCAAG	35	2	115	20	108	16	98	15	126	29	49	2
ZMYND11	ZMYND11	10	179994	221356	CGTCTTTTTGTTAAACGTGC	80	16	137	30	130	28	164	26	148	25	70	4
ZNF148	ZNF148	3	125313308	125331238	AGATCACGTGCTTGAATTTC	2	1	21	3	11	4	25	8	21	5	3	7
ZNF292	ZNF292	6	87215903	87218731	AAGGATCTTCTGAAGTTTTC	199	27	366	34	317	27	297	32	401	52	134	16

## Sheet: RPM
circRNA	siNeg1_linear	siNeg1_chimeric	siNeg2_linear	siNeg2_chimeric	siCirc1_linear	siCirc1_chimeric	siCirc2_linear	siCirc2_chimeric	siLin1_linear	siLin1_chimeric	siLin2_linear	siLin2_chimeric
ARHGAP10_1/2	82.6542	314.086	135.274	461.523	63.8121	282.597	61.1979	271.019	172.402	485.859	25.4239	177.968
ARIH1	6728.05	49.5925	6262.38	87.5301	6645.58	72.9282	7055.24	139.881	6551.26	117.547	6381.41	101.696
ASH1L	1256.34	1173.69	747.985	517.224	811.326	510.497	987.909	987.909	1042.25	579.896	1042.38	838.99
CACNA1C	115.716	66.1234	143.231	39.7864	237.017	54.6961	131.138	34.9702	258.602	15.6729	50.8479	25.4239
CNOT6L	214.901	16.5308	103.445	0	82.0442	18.232	174.851	34.9702	203.747	23.5093	330.511	76.2718
CREBRF	578.579	297.555	875.301	429.693	1002.76	382.873	699.405	533.296	963.882	493.696	686.446	737.294
DCUN1D4	9753.19	578.579	8363.11	604.754	9225.41	474.033	10290	445.87	10007.1	807.153	9915.34	483.055
EHBP1_1/2	33.0617	16.5308	31.8291	23.8719	27.3481	18.232	26.2277	17.4851	70.5279	62.6915	76.2718	0
ELF2	33.0617	33.0617	7.95729	0	18.232	0	61.1979	69.9405	31.3458	23.5093	25.4239	0
ERBIN	859.604	264.493	1249.29	175.06	1212.43	164.088	1101.56	183.594	1206.81	180.238	1576.28	381.359
ESRRG	4992.31	413.271	5418.91	557.01	5752.21	346.409	5350.45	393.415	5759.78	658.261	5313.6	457.631
EVI5	727.357	82.6542	787.771	318.291	1057.46	410.221	760.603	332.217	626.915	203.747	737.294	457.631
GBE1	1388.59	247.963	1002.62	326.249	1248.89	410.221	1337.61	253.534	1120.61	336.967	1118.65	279.663
GIGYF2	810.011	181.839	891.216	294.42	838.674	629.005	725.632	305.99	885.517	595.569	940.686	203.392
HIPK3	3669.85	760.419	3453.46	763.899	3691.99	1385.63	3540.74	1127.79	3871.2	1590.8	4042.41	1220.35
KLHL24	4545.98	247.963	3604.65	183.018	4266.3	255.249	4423.73	358.445	3847.69	266.439	4855.97	305.087
LCOR	82.6542	66.1234	111.402	23.8719	36.4641	9.11602	139.881	8.74256	117.547	15.6729	25.4239	25.4239
LRCH1	446.333	314.086	183.018	230.761	237.017	1030.11	271.019	157.366	305.621	109.71	457.631	127.12
LRP6_1	843.073	66.1234	819.6	87.5301	811.326	36.4641	856.771	52.4553	877.681	15.6729	762.718	127.12
LRP6_2	132.247	0	103.445	15.9146	127.624	0	209.821	0	141.056	15.6729	76.2718	25.4239
MAN2A1	446.333	297.555	469.48	310.334	300.829	328.177	472.098	305.99	485.859	274.275	559.327	330.511
MAPKAP1	909.196	231.432	1082.19	286.462	1695.58	237.017	1643.6	288.504	1543.78	250.766	1627.13	279.663
METTL9	2099.42	49.5925	1702.86	87.5301	2041.99	118.508	1958.33	96.1681	2350.93	70.5279	2339	25.4239
MKLN1	3967.4	247.963	2498.59	167.103	3135.91	154.972	2587.8	183.594	2962.17	156.729	2720.36	279.663
MLIP	7885.21	479.394	6668.21	541.095	7174.31	565.193	5691.41	524.553	7091.98	595.569	6381.41	457.631
MTHFD2L	462.863	2297.79	541.095	2411.06	391.989	2388.4	498.326	2587.8	478.023	2382.28	508.479	2618.67
MYOCD_1/2	5785.79	446.333	5761.07	413.779	5788.67	319.061	5997.39	314.732	6190.79	423.168	5974.63	254.239
MYPN	1091.04	33.0617	1265.21	95.4874	1695.58	36.4641	1643.6	131.138	1818.05	86.2008	1550.86	50.8479
NSD2	1537.37	595.11	588.839	421.736	1157.73	528.729	1075.33	664.434	1018.74	720.952	1398.32	355.935
PAN3	347.148	115.716	175.06	206.889	337.293	164.088	375.93	43.7128	399.658	78.3644	177.968	76.2718
PHF21A	743.888	1008.38	891.216	907.131	701.934	1194.2	839.286	1014.14	838.499	1402.72	864.414	915.262
PMS1	8265.42	115.716	11394.8	167.103	12306.6	91.1602	13559.7	61.1979	12459.9	117.547	11262.8	76.2718
PPM1B	776.949	33.0617	1519.84	63.6583	1367.4	127.624	1197.73	174.851	1316.52	156.729	1245.77	76.2718
PPP1R12B	7819.09	4545.98	8188.05	3716.05	8614.64	3755.8	8148.06	3811.76	9850.4	3510.72	7856	3966.14
PSD3	2826.77	380.209	2641.82	405.822	2279	437.569	3042.41	384.673	2280.4	532.878	2644.09	355.935
PTPRM	562.049	33.0617	779.814	39.7864	920.718	63.8121	620.722	8.74256	540.714	0	1118.65	152.544
PUM1	1339	214.901	1543.71	55.701	1312.71	91.1602	1634.86	87.4256	1434.07	109.71	1423.74	152.544
QKI_1/2	31656.6	2033.29	26115.8	1997.28	24276	2215.19	24549.1	2412.95	24724	1974.78	30381.6	1398.32
RBM33	281.024	512.456	143.231	453.565	45.5801	355.525	157.366	559.524	133.219	313.458	101.696	228.815
RRAS2	2016.76	181.839	1360.7	206.889	1905.25	136.74	1669.83	253.534	1794.54	101.874	1881.37	101.696
RSRC1	2925.96	512.456	2196.21	620.668	3272.65	811.326	3269.72	795.573	3189.43	744.462	3991.56	635.599
SLC35F5	810.011	66.1234	779.814	127.317	1130.39	54.6961	970.424	122.396	1026.57	70.5279	1144.08	101.696
SLC8A1_1	0	0	0	0	0	0	0	0	0	0	0	0
SLC8A1_2/3	2529.22	2562.28	2124.6	2474.72	2525.14	2579.83	2753.91	2063.24	2029.64	3165.92	2033.92	2644.09
UBE2D2	1917.58	99.185	1838.13	79.5729	2142.26	200.552	2238.09	104.911	2593.86	94.0373	3101.72	101.696
UBR3	2297.79	82.6542	2689.56	135.274	3372.93	164.088	3322.17	96.1681	3111.07	94.0373	3762.74	101.696
UNC13B_1/2	198.37	0	175.06	31.8291	255.249	54.6961	131.138	26.2277	172.402	0	228.815	0
UXS1	462.863	644.703	477.437	708.198	701.934	820.442	437.128	743.117	611.242	901.19	483.055	813.566
ZEB1	132.247	148.778	63.6583	167.103	54.6961	100.276	96.1681	96.1681	203.747	39.1822	279.663	101.696
ZFX	578.579	33.0617	915.088	159.146	984.53	145.856	856.771	131.138	987.391	227.257	1245.77	50.8479
ZMYND11	1322.47	264.493	1090.15	238.719	1185.08	255.249	1433.78	227.307	1159.79	195.911	1779.68	101.696
ZNF148	33.0617	16.5308	167.103	23.8719	100.276	36.4641	218.564	69.9405	164.565	39.1822	76.2718	177.968
ZNF292	3289.64	446.333	2912.37	270.548	2889.78	246.133	2596.54	279.762	3142.41	407.495	3406.81	406.783

## Sheet: CLR
circRNA	siNeg1	siNeg2	siCirc1	siCirc2	siLin1	siLin2
ARHGAP10_1/2	0.791667	0.773333	0.815789	0.815789	0.738095	0.875
ARIH1	0.00731707	0.0137845	0.0108548	0.0194411	0.0176263	0.0156863
ASH1L	0.482993	0.408805	0.386207	0.5	0.357488	0.445946
CACNA1C	0.363636	0.217391	0.1875	0.210526	0.0571429	0.333333
CNOT6L	0.0714286	0	0.181818	0.166667	0.103448	0.1875
CREBRF	0.339623	0.329268	0.276316	0.432624	0.33871	0.517857
DCUN1D4	0.056	0.0674357	0.0488722	0.0415309	0.0746377	0.0464548
EHBP1_1/2	0.333333	0.428571	0.4	0.4	0.470588	0
ELF2	0.5	0	0	0.533333	0.428571	0
ERBIN	0.235294	0.122905	0.119205	0.142857	0.129944	0.194805
ESRRG	0.0764526	0.0932091	0.0568012	0.0684932	0.102564	0.0792952
EVI5	0.102041	0.28777	0.279503	0.304	0.245283	0.382979
GBE1	0.151515	0.245509	0.247253	0.159341	0.231183	0.2
GIGYF2	0.183333	0.248322	0.428571	0.29661	0.402116	0.177778
HIPK3	0.171642	0.181132	0.27289	0.241573	0.291248	0.231884
KLHL24	0.0517241	0.0483193	0.0564516	0.0749543	0.0647619	0.0591133
LCOR	0.444444	0.176471	0.2	0.0588235	0.117647	0.5
LRCH1	0.413043	0.557692	0.81295	0.367347	0.264151	0.217391
LRP6_1	0.0727273	0.0964912	0.0430108	0.0576923	0.0175439	0.142857
LRP6_2	0	0.133333	0	0	0.1	0.25
MAN2A1	0.4	0.397959	0.521739	0.393258	0.360825	0.371429
MAPKAP1	0.202899	0.209302	0.122642	0.149321	0.139738	0.146667
METTL9	0.0230769	0.0488889	0.0548523	0.0468085	0.0291262	0.0107527
MKLN1	0.0588235	0.0626866	0.0470914	0.0662461	0.0502513	0.0932203
MLIP	0.0573123	0.0750552	0.0730271	0.0843882	0.077472	0.0669145
MTHFD2L	0.832335	0.816712	0.859016	0.838527	0.832877	0.837398
MYOCD_1/2	0.071618	0.0670103	0.0522388	0.0498615	0.063981	0.0408163
MYPN	0.0294118	0.0701754	0.0210526	0.0738916	0.0452675	0.031746
NSD2	0.27907	0.417323	0.313514	0.38191	0.414414	0.202899
PAN3	0.25	0.541667	0.327273	0.104167	0.163934	0.3
PHF21A	0.575472	0.504425	0.629808	0.54717	0.625874	0.514286
PMS1	0.0138067	0.0144529	0.00735294	0.00449294	0.00934579	0.00672646
PPM1B	0.0408163	0.040201	0.0853659	0.127389	0.106383	0.0576923
PPP1R12B	0.367647	0.312166	0.303611	0.318713	0.262757	0.335484
PSD3	0.118557	0.133159	0.161074	0.112245	0.189415	0.118644
PTPRM	0.0555556	0.0485437	0.0648148	0.0138889	0	0.12
PUM1	0.138298	0.0348259	0.0649351	0.0507614	0.071066	0.0967742
QKI_1/2	0.0603533	0.0710444	0.0836201	0.0894942	0.0739654	0.044
RBM33	0.645833	0.76	0.886364	0.780488	0.701754	0.692308
RRAS2	0.0827068	0.13198	0.0669643	0.131818	0.053719	0.0512821
RSRC1	0.149038	0.220339	0.198661	0.195699	0.189243	0.137363
SLC35F5	0.0754717	0.140351	0.0461538	0.112	0.0642857	0.0816327
SLC8A1_1	nd	nd	nd	nd	nd	nd
SLC8A1_2/3	0.503247	0.538062	0.505357	0.428312	0.609351	0.565217
UBE2D2	0.0491803	0.0414938	0.0856031	0.0447761	0.0349854	0.031746
UBR3	0.0347222	0.0478873	0.0463918	0.028133	0.0293399	0.0263158
UNC13B_1/2	0	0.153846	0.176471	0.166667	0	0
UXS1	0.58209	0.597315	0.538922	0.62963	0.595855	0.627451
ZEB1	0.529412	0.724138	0.647059	0.5	0.16129	0.266667
ZFX	0.0540541	0.148148	0.129032	0.132743	0.187097	0.0392157
ZMYND11	0.166667	0.179641	0.177215	0.136842	0.144509	0.0540541
ZNF148	0.333333	0.125	0.266667	0.242424	0.192308	0.7
ZNF292	0.119469	0.085	0.0784884	0.0972644	0.11479	0.106667
